# Supplementary material for: Smart hybrid microscopy for cell-friendly detection of rare events
Source: Nat Commun. 2026 Jan 7;17:1423. doi: 10.1038/s41467-025-68168-4 (PMC12881448; doi:10.1038/s41467-025-68168-4)
Supplement: Supplementary file 21 — Source Data [file 41467_2025_68168_MOESM21_ESM.xlsx]

## Sheet: Fig.1b and Supp.Fig.1b Top
Frame	Method	Value	Mean	Std
0	Fluorescence	1	1	0
0	Fluorescence	1	1	0
0	Fluorescence	1	1	0
0	Fluorescence	1	1	0
0	Fluorescence	1	1	0
0	Fluorescence	1	1	0
0	Dark	1	1	0
0	Dark	1	1	0
0	Dark	1	1	0
0	Dark	1	1	0
0	Dark	1	1	0
0	Dark	1	1	0
0	Phase	1	1	0
0	Phase	1	1	0
0	Phase	1	1	0
0	Phase	1	1	0
0	Phase	1	1	0
0	Phase	1	1	0
250	Fluorescence	0.307692	0.592613	0.211549
250	Fluorescence	0.6	0.592613	0.211549
250	Fluorescence	1	0.592613	0.211549
250	Fluorescence	0.538462	0.592613	0.211549
250	Fluorescence	0.466667	0.592613	0.211549
250	Fluorescence	0.642857	0.592613	0.211549
250	Dark	1	0.984127	0.0354931
250	Dark	1	0.984127	0.0354931
250	Dark	1	0.984127	0.0354931
250	Dark	1	0.984127	0.0354931
250	Dark	1	0.984127	0.0354931
250	Dark	0.904762	0.984127	0.0354931
250	Phase	0.875	0.979167	0.0465847
250	Phase	1	0.979167	0.0465847
250	Phase	1	0.979167	0.0465847
250	Phase	1	0.979167	0.0465847
250	Phase	1	0.979167	0.0465847
250	Phase	1	0.979167	0.0465847
500	Fluorescence	0	0.344306	0.287047
500	Fluorescence	0.2	0.344306	0.287047
500	Fluorescence	0.863636	0.344306	0.287047
500	Fluorescence	0.230769	0.344306	0.287047
500	Fluorescence	0.2	0.344306	0.287047
500	Fluorescence	0.571429	0.344306	0.287047
500	Dark	1	0.960195	0.0406724
500	Dark	1	0.960195	0.0406724
500	Dark	0.933333	0.960195	0.0406724
500	Dark	0.923077	0.960195	0.0406724
500	Dark	1	0.960195	0.0406724
500	Dark	0.904762	0.960195	0.0406724
500	Phase	1	0.987179	0.0286675
500	Phase	1	0.987179	0.0286675
500	Phase	1	0.987179	0.0286675
500	Phase	0.923077	0.987179	0.0286675
500	Phase	1	0.987179	0.0286675
500	Phase	1	0.987179	0.0286675
750	Fluorescence	0	0.302098	0.223812
750	Fluorescence	0.2	0.302098	0.223812
750	Fluorescence	0.681818	0.302098	0.223812
750	Fluorescence	0.230769	0.302098	0.223812
750	Fluorescence	0.2	0.302098	0.223812
750	Fluorescence	0.5	0.302098	0.223812
750	Dark	1	0.971306	0.0409218
750	Dark	1	0.971306	0.0409218
750	Dark	1	0.971306	0.0409218
750	Dark	0.923077	0.971306	0.0409218
750	Dark	1	0.971306	0.0409218
750	Dark	0.904762	0.971306	0.0409218
750	Phase	0.958333	0.962179	0.0295846
750	Phase	0.958333	0.962179	0.0295846
750	Phase	0.933333	0.962179	0.0295846
750	Phase	0.923077	0.962179	0.0295846
750	Phase	1	0.962179	0.0295846
750	Phase	1	0.962179	0.0295846
1000	Fluorescence	0.0769231	0.279371	0.177397
1000	Fluorescence	0.2	0.279371	0.177397
1000	Fluorescence	0.545455	0.279371	0.177397
1000	Fluorescence	0.153846	0.279371	0.177397
1000	Fluorescence	0.2	0.279371	0.177397
1000	Fluorescence	0.5	0.279371	0.177397
1000	Dark	1	0.965079	0.0540615
1000	Dark	1	0.965079	0.0540615
1000	Dark	0.933333	0.965079	0.0540615
1000	Dark	1	0.965079	0.0540615
1000	Dark	1	0.965079	0.0540615
1000	Dark	0.857143	0.965079	0.0540615
1000	Phase	0.875	0.952457	0.0498744
1000	Phase	0.916667	0.952457	0.0498744
1000	Phase	1	0.952457	0.0498744
1000	Phase	0.923077	0.952457	0.0498744
1000	Phase	1	0.952457	0.0498744
1000	Phase	1	0.952457	0.0498744
1250	Fluorescence	0.0769231	0.218642	0.195409
1250	Fluorescence	0.2	0.218642	0.195409
1250	Fluorescence	0.181818	0.218642	0.195409
1250	Fluorescence	0.0769231	0.218642	0.195409
1250	Fluorescence	0.133333	0.218642	0.195409
1250	Fluorescence	0.642857	0.218642	0.195409
1250	Dark	1	0.96978	0.0522941
1250	Dark	1	0.96978	0.0522941
1250	Dark	1	0.96978	0.0522941
1250	Dark	0.961538	0.96978	0.0522941
1250	Dark	1	0.96978	0.0522941
1250	Dark	0.857143	0.96978	0.0522941
1250	Phase	0.916667	0.959402	0.0406545
1250	Phase	0.916667	0.959402	0.0406545
1250	Phase	1	0.959402	0.0406545
1250	Phase	0.923077	0.959402	0.0406545
1250	Phase	1	0.959402	0.0406545
1250	Phase	1	0.959402	0.0406545
1500	Fluorescence	0.0769231	0.169675	0.18533
1500	Fluorescence	0.1	0.169675	0.18533
1500	Fluorescence	0.136364	0.169675	0.18533
1500	Fluorescence	0	0.169675	0.18533
1500	Fluorescence	0.133333	0.169675	0.18533
1500	Fluorescence	0.571429	0.169675	0.18533
1500	Dark	0.625	0.905754	0.143534
1500	Dark	1	0.905754	0.143534
1500	Dark	1	0.905754	0.143534
1500	Dark	1	0.905754	0.143534
1500	Dark	1	0.905754	0.143534
1500	Dark	0.809524	0.905754	0.143534
1500	Phase	1	0.979701	0.0314945
1500	Phase	0.916667	0.979701	0.0314945
1500	Phase	1	0.979701	0.0314945
1500	Phase	0.961538	0.979701	0.0314945
1500	Phase	1	0.979701	0.0314945
1500	Phase	1	0.979701	0.0314945
1750	Fluorescence	0.0769231	0.18158	0.211238
1750	Fluorescence	0.1	0.18158	0.211238
1750	Fluorescence	0.136364	0.18158	0.211238
1750	Fluorescence	0	0.18158	0.211238
1750	Fluorescence	0.133333	0.18158	0.211238
1750	Fluorescence	0.642857	0.18158	0.211238
1750	Dark	1	0.912698	0.130168
1750	Dark	0.666667	0.912698	0.130168
1750	Dark	1	0.912698	0.130168
1750	Dark	1	0.912698	0.130168
1750	Dark	1	0.912698	0.130168
1750	Dark	0.809524	0.912698	0.130168
1750	Phase	1	0.972756	0.0459184
1750	Phase	0.875	0.972756	0.0459184
1750	Phase	1	0.972756	0.0459184
1750	Phase	0.961538	0.972756	0.0459184
1750	Phase	1	0.972756	0.0459184
1750	Phase	1	0.972756	0.0459184
2000	Fluorescence	0.0769231	0.146947	0.196071
2000	Fluorescence	0.1	0.146947	0.196071
2000	Fluorescence	0	0.146947	0.196071
2000	Fluorescence	0	0.146947	0.196071
2000	Fluorescence	0.133333	0.146947	0.196071
2000	Fluorescence	0.571429	0.146947	0.196071
2000	Dark	1	0.960317	0.0887329
2000	Dark	1	0.960317	0.0887329
2000	Dark	1	0.960317	0.0887329
2000	Dark	1	0.960317	0.0887329
2000	Dark	1	0.960317	0.0887329
2000	Dark	0.761905	0.960317	0.0887329
2000	Phase	0.875	0.958868	0.0481273
2000	Phase	0.916667	0.958868	0.0481273
2000	Phase	1	0.958868	0.0481273
2000	Phase	0.961538	0.958868	0.0481273
2000	Phase	1	0.958868	0.0481273
2000	Phase	1	0.958868	0.0481273
2250	Fluorescence	0.0769231	0.146947	0.196071
2250	Fluorescence	0.1	0.146947	0.196071
2250	Fluorescence	0	0.146947	0.196071
2250	Fluorescence	0	0.146947	0.196071
2250	Fluorescence	0.133333	0.146947	0.196071
2250	Fluorescence	0.571429	0.146947	0.196071
2250	Dark	1	0.949735	0.0746857
2250	Dark	1	0.949735	0.0746857
2250	Dark	1	0.949735	0.0746857
2250	Dark	1	0.949735	0.0746857
2250	Dark	0.888889	0.949735	0.0746857
2250	Dark	0.809524	0.949735	0.0746857
2250	Phase	0.833333	0.938568	0.0666794
2250	Phase	0.875	0.938568	0.0666794
2250	Phase	1	0.938568	0.0666794
2250	Phase	0.923077	0.938568	0.0666794
2250	Phase	1	0.938568	0.0666794
2250	Phase	1	0.938568	0.0666794
2500	Fluorescence	0	0.0936508	0.157495
2500	Fluorescence	0	0.0936508	0.157495
2500	Fluorescence	0	0.0936508	0.157495
2500	Fluorescence	0	0.0936508	0.157495
2500	Fluorescence	0.133333	0.0936508	0.157495
2500	Fluorescence	0.428571	0.0936508	0.157495
2500	Dark	1	0.951262	0.057707
2500	Dark	1	0.951262	0.057707
2500	Dark	1	0.951262	0.057707
2500	Dark	0.961538	0.951262	0.057707
2500	Dark	0.888889	0.951262	0.057707
2500	Dark	0.857143	0.951262	0.057707
2500	Phase	0.958333	0.959402	0.0472387
2500	Phase	0.875	0.959402	0.0472387
2500	Phase	1	0.959402	0.0472387
2500	Phase	0.923077	0.959402	0.0472387
2500	Phase	1	0.959402	0.0472387
2500	Phase	1	0.959402	0.0472387
2750	Fluorescence	0	0.128571	0.211087
2750	Fluorescence	0	0.128571	0.211087
2750	Fluorescence	0	0.128571	0.211087
2750	Fluorescence	0	0.128571	0.211087
2750	Fluorescence	0.2	0.128571	0.211087
2750	Fluorescence	0.571429	0.128571	0.211087
2750	Dark	1	0.956349	0.0650842
2750	Dark	1	0.956349	0.0650842
2750	Dark	1	0.956349	0.0650842
2750	Dark	1	0.956349	0.0650842
2750	Dark	0.833333	0.956349	0.0650842
2750	Dark	0.904762	0.956349	0.0650842
2750	Phase	0.708333	0.926923	0.100572
2750	Phase	0.958333	0.926923	0.100572
2750	Phase	0.933333	0.926923	0.100572
2750	Phase	0.961538	0.926923	0.100572
2750	Phase	1	0.926923	0.100572
2750	Phase	1	0.926923	0.100572
3000	Fluorescence	0	0.105556	0.182996
3000	Fluorescence	0	0.105556	0.182996
3000	Fluorescence	0	0.105556	0.182996
3000	Fluorescence	0	0.105556	0.182996
3000	Fluorescence	0.133333	0.105556	0.182996
3000	Fluorescence	0.5	0.105556	0.182996
3000	Dark	1	0.921449	0.0665601
3000	Dark	0.833333	0.921449	0.0665601
3000	Dark	1	0.921449	0.0665601
3000	Dark	0.846154	0.921449	0.0665601
3000	Dark	0.944444	0.921449	0.0665601
3000	Dark	0.904762	0.921449	0.0665601
3000	Phase	0.666667	0.913568	0.1143
3000	Phase	0.958333	0.913568	0.1143
3000	Phase	0.933333	0.913568	0.1143
3000	Phase	0.923077	0.913568	0.1143
3000	Phase	1	0.913568	0.1143
3000	Phase	1	0.913568	0.1143
3250	Fluorescence	0	0.11746	0.208777
3250	Fluorescence	0	0.11746	0.208777
3250	Fluorescence	0	0.11746	0.208777
3250	Fluorescence	0	0.11746	0.208777
3250	Fluorescence	0.133333	0.11746	0.208777
3250	Fluorescence	0.571429	0.11746	0.208777
3250	Dark	1	0.897232	0.111861
3250	Dark	0.666667	0.897232	0.111861
3250	Dark	1	0.897232	0.111861
3250	Dark	0.923077	0.897232	0.111861
3250	Dark	0.888889	0.897232	0.111861
3250	Dark	0.904762	0.897232	0.111861
3250	Phase	0.75	0.903686	0.076866
3250	Phase	0.916667	0.903686	0.076866
3250	Phase	0.933333	0.903686	0.076866
3250	Phase	0.884615	0.903686	0.076866
3250	Phase	1	0.903686	0.076866
3250	Phase	0.9375	0.903686	0.076866
3500	Fluorescence	0.0769231	0.0945665	0.127534
3500	Fluorescence	0	0.0945665	0.127534
3500	Fluorescence	0	0.0945665	0.127534
3500	Fluorescence	0	0.0945665	0.127534
3500	Fluorescence	0.133333	0.0945665	0.127534
3500	Fluorescence	0.357143	0.0945665	0.127534
3500	Dark	1	0.962251	0.0533998
3500	Dark	1	0.962251	0.0533998
3500	Dark	1	0.962251	0.0533998
3500	Dark	0.884615	0.962251	0.0533998
3500	Dark	0.888889	0.962251	0.0533998
3500	Dark	1	0.962251	0.0533998
3500	Phase	1	0.936645	0.0801841
3500	Phase	0.791667	0.936645	0.0801841
3500	Phase	0.866667	0.936645	0.0801841
3500	Phase	0.961538	0.936645	0.0801841
3500	Phase	1	0.936645	0.0801841
3500	Phase	1	0.936645	0.0801841

## Sheet: Supp.Fig.1b SurvivalRatio 
Frame	Time_min	Method	Value	Mean	Std
0	0	Fluorescence	1	1	0
0	0	Fluorescence	1	1	0
0	0	Fluorescence	1	1	0
0	0	Fluorescence	1	1	0
0	0	Fluorescence	1	1	0
0	0	Fluorescence	1	1	0
0	0	Dark	1	1	0
0	0	Dark	1	1	0
0	0	Dark	1	1	0
0	0	Dark	1	1	0
0	0	Dark	1	1	0
0	0	Dark	1	1	0
0	0	Phase	1	1	0
0	0	Phase	1	1	0
0	0	Phase	1	1	0
0	0	Phase	1	1	0
0	0	Phase	1	1	0
0	0	Phase	1	1	0
250	4.16667	Fluorescence	0.933333	0.894444	0.114126
250	4.16667	Fluorescence	0.666667	0.894444	0.114126
250	4.16667	Fluorescence	0.916667	0.894444	0.114126
250	4.16667	Fluorescence	1	0.894444	0.114126
250	4.16667	Fluorescence	0.85	0.894444	0.114126
250	4.16667	Fluorescence	1	0.894444	0.114126
250	4.16667	Dark	0.875	0.979167	0.0465847
250	4.16667	Dark	1	0.979167	0.0465847
250	4.16667	Dark	1	0.979167	0.0465847
250	4.16667	Dark	1	0.979167	0.0465847
250	4.16667	Dark	1	0.979167	0.0465847
250	4.16667	Dark	1	0.979167	0.0465847
250	4.16667	Phase	1	0.990196	0.0219222
250	4.16667	Phase	1	0.990196	0.0219222
250	4.16667	Phase	1	0.990196	0.0219222
250	4.16667	Phase	0.941176	0.990196	0.0219222
250	4.16667	Phase	1	0.990196	0.0219222
250	4.16667	Phase	1	0.990196	0.0219222
500	8.33333	Fluorescence	0.933333	0.861111	0.146776
500	8.33333	Fluorescence	0.666667	0.861111	0.146776
500	8.33333	Fluorescence	0.916667	0.861111	0.146776
500	8.33333	Fluorescence	1	0.861111	0.146776
500	8.33333	Fluorescence	0.65	0.861111	0.146776
500	8.33333	Fluorescence	1	0.861111	0.146776
500	8.33333	Dark	0.958333	0.980235	0.0297471
500	8.33333	Dark	1	0.980235	0.0297471
500	8.33333	Dark	1	0.980235	0.0297471
500	8.33333	Dark	0.923077	0.980235	0.0297471
500	8.33333	Dark	1	0.980235	0.0297471
500	8.33333	Dark	1	0.980235	0.0297471
500	8.33333	Phase	1	0.957768	0.0662793
500	8.33333	Phase	1	0.957768	0.0662793
500	8.33333	Phase	1	0.957768	0.0662793
500	8.33333	Phase	0.823529	0.957768	0.0662793
500	8.33333	Phase	1	0.957768	0.0662793
500	8.33333	Phase	0.923077	0.957768	0.0662793
750	12.5	Fluorescence	0.733333	0.807071	0.118978
750	12.5	Fluorescence	0.666667	0.807071	0.118978
750	12.5	Fluorescence	0.833333	0.807071	0.118978
750	12.5	Fluorescence	1	0.807071	0.118978
750	12.5	Fluorescence	0.7	0.807071	0.118978
750	12.5	Fluorescence	0.909091	0.807071	0.118978
750	12.5	Dark	0.875	0.948966	0.0436691
750	12.5	Dark	0.941176	0.948966	0.0436691
750	12.5	Dark	1	0.948966	0.0436691
750	12.5	Dark	0.923077	0.948966	0.0436691
750	12.5	Dark	0.954545	0.948966	0.0436691
750	12.5	Dark	1	0.948966	0.0436691
750	12.5	Phase	1	0.918477	0.090513
750	12.5	Phase	1	0.918477	0.090513
750	12.5	Phase	1	0.918477	0.090513
750	12.5	Phase	0.764706	0.918477	0.090513
750	12.5	Phase	0.9	0.918477	0.090513
750	12.5	Phase	0.846154	0.918477	0.090513
1000	16.6667	Fluorescence	0.6	0.712626	0.179756
1000	16.6667	Fluorescence	0.666667	0.712626	0.179756
1000	16.6667	Fluorescence	0.5	0.712626	0.179756
1000	16.6667	Fluorescence	1	0.712626	0.179756
1000	16.6667	Fluorescence	0.6	0.712626	0.179756
1000	16.6667	Fluorescence	0.909091	0.712626	0.179756
1000	16.6667	Dark	0.958333	0.941044	0.0612389
1000	16.6667	Dark	0.941176	0.941044	0.0612389
1000	16.6667	Dark	0.928571	0.941044	0.0612389
1000	16.6667	Dark	1	0.941044	0.0612389
1000	16.6667	Dark	0.818182	0.941044	0.0612389
1000	16.6667	Dark	1	0.941044	0.0612389
1000	16.6667	Phase	1	0.960784	0.0876889
1000	16.6667	Phase	1	0.960784	0.0876889
1000	16.6667	Phase	1	0.960784	0.0876889
1000	16.6667	Phase	0.764706	0.960784	0.0876889
1000	16.6667	Phase	1	0.960784	0.0876889
1000	16.6667	Phase	1	0.960784	0.0876889
1250	20.8333	Fluorescence	0.666667	0.7617	0.15365
1250	20.8333	Fluorescence	0.777778	0.7617	0.15365
1250	20.8333	Fluorescence	0.666667	0.7617	0.15365
1250	20.8333	Fluorescence	1	0.7617	0.15365
1250	20.8333	Fluorescence	0.55	0.7617	0.15365
1250	20.8333	Fluorescence	0.909091	0.7617	0.15365
1250	20.8333	Dark	0.875	0.919682	0.0409138
1250	20.8333	Dark	0.882353	0.919682	0.0409138
1250	20.8333	Dark	0.928571	0.919682	0.0409138
1250	20.8333	Dark	0.923077	0.919682	0.0409138
1250	20.8333	Dark	0.909091	0.919682	0.0409138
1250	20.8333	Dark	1	0.919682	0.0409138
1250	20.8333	Phase	1	0.932127	0.0972588
1250	20.8333	Phase	1	0.932127	0.0972588
1250	20.8333	Phase	1	0.932127	0.0972588
1250	20.8333	Phase	0.823529	0.932127	0.0972588
1250	20.8333	Phase	1	0.932127	0.0972588
1250	20.8333	Phase	0.769231	0.932127	0.0972588
1500	25	Fluorescence	0.866667	0.730025	0.147521
1500	25	Fluorescence	0.555556	0.730025	0.147521
1500	25	Fluorescence	0.666667	0.730025	0.147521
1500	25	Fluorescence	0.923077	0.730025	0.147521
1500	25	Fluorescence	0.55	0.730025	0.147521
1500	25	Fluorescence	0.818182	0.730025	0.147521
1500	25	Dark	0.875	0.944535	0.0589684
1500	25	Dark	1	0.944535	0.0589684
1500	25	Dark	0.928571	0.944535	0.0589684
1500	25	Dark	1	0.944535	0.0589684
1500	25	Dark	0.863636	0.944535	0.0589684
1500	25	Dark	1	0.944535	0.0589684
1500	25	Phase	1	0.936059	0.0835183
1500	25	Phase	1	0.936059	0.0835183
1500	25	Phase	0.928571	0.936059	0.0835183
1500	25	Phase	0.764706	0.936059	0.0835183
1500	25	Phase	1	0.936059	0.0835183
1500	25	Phase	0.923077	0.936059	0.0835183
1750	29.1667	Fluorescence	0.933333	0.756117	0.174911
1750	29.1667	Fluorescence	0.518519	0.756117	0.174911
1750	29.1667	Fluorescence	0.666667	0.756117	0.174911
1750	29.1667	Fluorescence	1	0.756117	0.174911
1750	29.1667	Fluorescence	0.6	0.756117	0.174911
1750	29.1667	Fluorescence	0.818182	0.756117	0.174911
1750	29.1667	Dark	0.875	0.948864	0.0741544
1750	29.1667	Dark	1	0.948864	0.0741544
1750	29.1667	Dark	1	0.948864	0.0741544
1750	29.1667	Dark	1	0.948864	0.0741544
1750	29.1667	Dark	0.818182	0.948864	0.0741544
1750	29.1667	Dark	1	0.948864	0.0741544
1750	29.1667	Phase	1	0.909664	0.172042
1750	29.1667	Phase	1	0.909664	0.172042
1750	29.1667	Phase	0.928571	0.909664	0.172042
1750	29.1667	Phase	0.529412	0.909664	0.172042
1750	29.1667	Phase	1	0.909664	0.172042
1750	29.1667	Phase	1	0.909664	0.172042
2000	33.3333	Fluorescence	0.8	0.682522	0.231917
2000	33.3333	Fluorescence	0.62963	0.682522	0.231917
2000	33.3333	Fluorescence	0.583333	0.682522	0.231917
2000	33.3333	Fluorescence	0.923077	0.682522	0.231917
2000	33.3333	Fluorescence	0.25	0.682522	0.231917
2000	33.3333	Fluorescence	0.909091	0.682522	0.231917
2000	33.3333	Dark	0.833333	0.941919	0.082255
2000	33.3333	Dark	1	0.941919	0.082255
2000	33.3333	Dark	1	0.941919	0.082255
2000	33.3333	Dark	1	0.941919	0.082255
2000	33.3333	Dark	0.818182	0.941919	0.082255
2000	33.3333	Dark	1	0.941919	0.082255
2000	33.3333	Phase	1	0.936059	0.0835183
2000	33.3333	Phase	1	0.936059	0.0835183
2000	33.3333	Phase	0.928571	0.936059	0.0835183
2000	33.3333	Phase	0.764706	0.936059	0.0835183
2000	33.3333	Phase	1	0.936059	0.0835183
2000	33.3333	Phase	0.923077	0.936059	0.0835183
2250	37.5	Fluorescence	0.8	0.695347	0.211691
2250	37.5	Fluorescence	0.592593	0.695347	0.211691
2250	37.5	Fluorescence	0.583333	0.695347	0.211691
2250	37.5	Fluorescence	0.846154	0.695347	0.211691
2250	37.5	Fluorescence	0.35	0.695347	0.211691
2250	37.5	Fluorescence	1	0.695347	0.211691
2250	37.5	Dark	0.916667	0.963384	0.0539985
2250	37.5	Dark	1	0.963384	0.0539985
2250	37.5	Dark	1	0.963384	0.0539985
2250	37.5	Dark	1	0.963384	0.0539985
2250	37.5	Dark	0.863636	0.963384	0.0539985
2250	37.5	Dark	1	0.963384	0.0539985
2250	37.5	Phase	1	0.881017	0.106371
2250	37.5	Phase	1	0.881017	0.106371
2250	37.5	Phase	0.857143	0.881017	0.106371
2250	37.5	Phase	0.705882	0.881017	0.106371
2250	37.5	Phase	0.8	0.881017	0.106371
2250	37.5	Phase	0.923077	0.881017	0.106371
2500	41.6667	Fluorescence	0.866667	0.650371	0.200259
2500	41.6667	Fluorescence	0.481481	0.650371	0.200259
2500	41.6667	Fluorescence	0.666667	0.650371	0.200259
2500	41.6667	Fluorescence	0.769231	0.650371	0.200259
2500	41.6667	Fluorescence	0.3	0.650371	0.200259
2500	41.6667	Fluorescence	0.818182	0.650371	0.200259
2500	41.6667	Dark	0.875	0.946635	0.0585856
2500	41.6667	Dark	0.941176	0.946635	0.0585856
2500	41.6667	Dark	1	0.946635	0.0585856
2500	41.6667	Dark	1	0.946635	0.0585856
2500	41.6667	Dark	0.863636	0.946635	0.0585856
2500	41.6667	Dark	1	0.946635	0.0585856
2500	41.6667	Phase	1	0.91435	0.107094
2500	41.6667	Phase	1	0.91435	0.107094
2500	41.6667	Phase	0.857143	0.91435	0.107094
2500	41.6667	Phase	0.705882	0.91435	0.107094
2500	41.6667	Phase	1	0.91435	0.107094
2500	41.6667	Phase	0.923077	0.91435	0.107094
2750	45.8333	Fluorescence	0.8	0.619958	0.22388
2750	45.8333	Fluorescence	0.592593	0.619958	0.22388
2750	45.8333	Fluorescence	0.666667	0.619958	0.22388
2750	45.8333	Fluorescence	0.692308	0.619958	0.22388
2750	45.8333	Fluorescence	0.15	0.619958	0.22388
2750	45.8333	Fluorescence	0.818182	0.619958	0.22388
2750	45.8333	Dark	0.875	0.951983	0.0543111
2750	45.8333	Dark	0.882353	0.951983	0.0543111
2750	45.8333	Dark	1	0.951983	0.0543111
2750	45.8333	Dark	1	0.951983	0.0543111
2750	45.8333	Dark	0.954545	0.951983	0.0543111
2750	45.8333	Dark	1	0.951983	0.0543111
2750	45.8333	Phase	1	0.943762	0.0594278
2750	45.8333	Phase	1	0.943762	0.0594278
2750	45.8333	Phase	0.857143	0.943762	0.0594278
2750	45.8333	Phase	0.882353	0.943762	0.0594278
2750	45.8333	Phase	1	0.943762	0.0594278
2750	45.8333	Phase	0.923077	0.943762	0.0594278
3000	50	Fluorescence	0.733333	0.637436	0.221623
3000	50	Fluorescence	0.62963	0.637436	0.221623
3000	50	Fluorescence	0.583333	0.637436	0.221623
3000	50	Fluorescence	0.769231	0.637436	0.221623
3000	50	Fluorescence	0.2	0.637436	0.221623
3000	50	Fluorescence	0.909091	0.637436	0.221623
3000	50	Dark	0.875	0.937337	0.062827
3000	50	Dark	0.882353	0.937337	0.062827
3000	50	Dark	1	0.937337	0.062827
3000	50	Dark	1	0.937337	0.062827
3000	50	Dark	1	0.937337	0.062827
3000	50	Dark	0.866667	0.937337	0.062827
3000	50	Phase	1	0.943762	0.0594278
3000	50	Phase	1	0.943762	0.0594278
3000	50	Phase	0.857143	0.943762	0.0594278
3000	50	Phase	0.882353	0.943762	0.0594278
3000	50	Phase	1	0.943762	0.0594278
3000	50	Phase	0.923077	0.943762	0.0594278
3250	54.1667	Fluorescence	0.733333	0.650257	0.230907
3250	54.1667	Fluorescence	0.62963	0.650257	0.230907
3250	54.1667	Fluorescence	0.583333	0.650257	0.230907
3250	54.1667	Fluorescence	0.846154	0.650257	0.230907
3250	54.1667	Fluorescence	0.2	0.650257	0.230907
3250	54.1667	Fluorescence	0.909091	0.650257	0.230907
3250	54.1667	Dark	0.833333	0.941503	0.0652327
3250	54.1667	Dark	0.882353	0.941503	0.0652327
3250	54.1667	Dark	1	0.941503	0.0652327
3250	54.1667	Dark	1	0.941503	0.0652327
3250	54.1667	Dark	1	0.941503	0.0652327
3250	54.1667	Dark	0.933333	0.941503	0.0652327
3250	54.1667	Phase	1	0.916451	0.12497
3250	54.1667	Phase	1	0.916451	0.12497
3250	54.1667	Phase	0.928571	0.916451	0.12497
3250	54.1667	Phase	0.647059	0.916451	0.12497
3250	54.1667	Phase	1	0.916451	0.12497
3250	54.1667	Phase	0.923077	0.916451	0.12497
3500	58.3333	Fluorescence	0.733333	0.588362	0.260698
3500	58.3333	Fluorescence	0.518519	0.588362	0.260698
3500	58.3333	Fluorescence	0.5	0.588362	0.260698
3500	58.3333	Fluorescence	0.769231	0.588362	0.260698
3500	58.3333	Fluorescence	0.1	0.588362	0.260698
3500	58.3333	Fluorescence	0.909091	0.588362	0.260698
3500	58.3333	Dark	0.958333	0.951225	0.056393
3500	58.3333	Dark	0.882353	0.951225	0.056393
3500	58.3333	Dark	1	0.951225	0.056393
3500	58.3333	Dark	1	0.951225	0.056393
3500	58.3333	Dark	1	0.951225	0.056393
3500	58.3333	Dark	0.866667	0.951225	0.056393
3500	58.3333	Phase	1	0.906647	0.14622
3500	58.3333	Phase	1	0.906647	0.14622
3500	58.3333	Phase	0.928571	0.906647	0.14622
3500	58.3333	Phase	0.588235	0.906647	0.14622
3500	58.3333	Phase	1	0.906647	0.14622
3500	58.3333	Phase	0.923077	0.906647	0.14622

## Sheet: Supp.Fig.1b SNR Contrast
Frame	Position	Contrast	Metric	Value	mean	std
0	p0	fluo	int_contrast	6595.39	2117	2327.04
0	p2	fluo	int_contrast	538.984	2117	2327.04
0	p0	fluo	int_contrast	1947.76	2117	2327.04
0	p2	fluo	int_contrast	1972.62	2117	2327.04
0	p0	fluo	int_contrast	1576.75	2117	2327.04
0	p2	fluo	int_contrast	70.4927	2117	2327.04
0	p0	fluo	int_contrast	61.2964	203.724	192.817
0	p2	fluo	int_contrast	277.861	203.724	192.817
0	p0	fluo	int_contrast	442.101	203.724	192.817
0	p2	fluo	int_contrast	33.6374	203.724	192.817
0	p0	fluo	snr	43.84	21.23	13.0394
0	p2	fluo	snr	9.18	21.23	13.0394
0	p0	fluo	snr	21.31	21.23	13.0394
0	p2	fluo	snr	24.36	21.23	13.0394
0	p0	fluo	snr	21.02	21.23	13.0394
0	p2	fluo	snr	7.67	21.23	13.0394
0	p0	fluo	snr	5.51	6.4325	2.49164
0	p2	fluo	snr	10.04	6.4325	2.49164
0	p0	fluo	snr	5.85	6.4325	2.49164
0	p2	fluo	snr	4.33	6.4325	2.49164
0	p0	phase	int_contrast	6613.58	4648.56	1351.79
0	p2	phase	int_contrast	3984.55	4648.56	1351.79
0	p0	phase	int_contrast	4864.76	4648.56	1351.79
0	p2	phase	int_contrast	2772.44	4648.56	1351.79
0	p0	phase	int_contrast	4052.28	4648.56	1351.79
0	p2	phase	int_contrast	5603.74	4648.56	1351.79
0	p0	phase	int_contrast	3388.16	3469.92	389.185
0	p2	phase	int_contrast	3885.91	3469.92	389.185
0	p0	phase	int_contrast	2972.04	3469.92	389.185
0	p2	phase	int_contrast	3633.58	3469.92	389.185
0	p0	phase	snr	9.43	9.755	0.722184
0	p2	phase	snr	9.52	9.755	0.722184
0	p0	phase	snr	10.64	9.755	0.722184
0	p2	phase	snr	8.66	9.755	0.722184
0	p0	phase	snr	9.85	9.755	0.722184
0	p2	phase	snr	10.43	9.755	0.722184
0	p0	phase	snr	8.78	8.89	0.806432
0	p2	phase	snr	8.22	8.89	0.806432
0	p0	phase	snr	10.05	8.89	0.806432
0	p2	phase	snr	8.51	8.89	0.806432
250	p0	fluo	int_contrast	1555.87	1382.85	1702.89
250	p2	fluo	int_contrast	373.267	1382.85	1702.89
250	p0	fluo	int_contrast	541.895	1382.85	1702.89
250	p2	fluo	int_contrast	4684.03	1382.85	1702.89
250	p0	fluo	int_contrast	1084.29	1382.85	1702.89
250	p2	fluo	int_contrast	57.7363	1382.85	1702.89
250	p0	fluo	int_contrast	62.0179	198.964	237.627
250	p2	fluo	int_contrast	138.207	198.964	237.627
250	p0	fluo	int_contrast	550.215	198.964	237.627
250	p2	fluo	int_contrast	45.4151	198.964	237.627
250	p0	fluo	snr	18.95	18.175	12.1811
250	p2	fluo	snr	11.44	18.175	12.1811
250	p0	fluo	snr	14.95	18.175	12.1811
250	p2	fluo	snr	40.45	18.175	12.1811
250	p0	fluo	snr	18.83	18.175	12.1811
250	p2	fluo	snr	4.43	18.175	12.1811
250	p0	fluo	snr	3.81	5.9075	2.19264
250	p2	fluo	snr	7.88	5.9075	2.19264
250	p0	fluo	snr	7.72	5.9075	2.19264
250	p2	fluo	snr	4.22	5.9075	2.19264
250	p0	phase	int_contrast	4626.83	4749.92	977.964
250	p2	phase	int_contrast	4403.73	4749.92	977.964
250	p0	phase	int_contrast	3148.52	4749.92	977.964
250	p2	phase	int_contrast	5899.09	4749.92	977.964
250	p0	phase	int_contrast	4799.97	4749.92	977.964
250	p2	phase	int_contrast	5621.41	4749.92	977.964
250	p0	phase	int_contrast	3302.59	4208.65	734.519
250	p2	phase	int_contrast	4606.78	4208.65	734.519
250	p0	phase	int_contrast	3957.58	4208.65	734.519
250	p2	phase	int_contrast	4967.64	4208.65	734.519
250	p0	phase	snr	9.82	9.43	1.81518
250	p2	phase	snr	8.1	9.43	1.81518
250	p0	phase	snr	9.56	9.43	1.81518
250	p2	phase	snr	12.47	9.43	1.81518
250	p0	phase	snr	9.5	9.43	1.81518
250	p2	phase	snr	7.13	9.43	1.81518
250	p0	phase	snr	6.92	10.83	2.86725
250	p2	phase	snr	11.59	10.83	2.86725
250	p0	phase	snr	13.79	10.83	2.86725
250	p2	phase	snr	11.02	10.83	2.86725
500	p0	fluo	int_contrast	695.864	1299.16	2285.59
500	p2	fluo	int_contrast	268.671	1299.16	2285.59
500	p0	fluo	int_contrast	192.491	1299.16	2285.59
500	p2	fluo	int_contrast	5935.7	1299.16	2285.59
500	p0	fluo	int_contrast	646.138	1299.16	2285.59
500	p2	fluo	int_contrast	56.1133	1299.16	2285.59
500	p0	fluo	int_contrast	47.4428	184.637	168.686
500	p2	fluo	int_contrast	337.051	184.637	168.686
500	p0	fluo	int_contrast	323.99	184.637	168.686
500	p2	fluo	int_contrast	30.0624	184.637	168.686
500	p0	fluo	snr	9.36	13.5683	8.30122
500	p2	fluo	snr	9.47	13.5683	8.30122
500	p0	fluo	snr	13.53	13.5683	8.30122
500	p2	fluo	snr	29.71	13.5683	8.30122
500	p0	fluo	snr	12.76	13.5683	8.30122
500	p2	fluo	snr	6.58	13.5683	8.30122
500	p0	fluo	snr	2.43	5.07	3.19713
500	p2	fluo	snr	9.56	5.07	3.19713
500	p0	fluo	snr	5.1	5.07	3.19713
500	p2	fluo	snr	3.19	5.07	3.19713
500	p0	phase	int_contrast	6758.84	4833.25	1280.7
500	p2	phase	int_contrast	3788.99	4833.25	1280.7
500	p0	phase	int_contrast	3161.37	4833.25	1280.7
500	p2	phase	int_contrast	4959.68	4833.25	1280.7
500	p0	phase	int_contrast	4734.71	4833.25	1280.7
500	p2	phase	int_contrast	5595.92	4833.25	1280.7
500	p0	phase	int_contrast	3243.06	3549.33	728.737
500	p2	phase	int_contrast	2785.17	3549.33	728.737
500	p0	phase	int_contrast	3670.69	3549.33	728.737
500	p2	phase	int_contrast	4498.39	3549.33	728.737
500	p0	phase	snr	8.92	9.02667	1.35737
500	p2	phase	snr	8.94	9.02667	1.35737
500	p0	phase	snr	10.11	9.02667	1.35737
500	p2	phase	snr	7.71	9.02667	1.35737
500	p0	phase	snr	7.48	9.02667	1.35737
500	p2	phase	snr	11	9.02667	1.35737
500	p0	phase	snr	6.45	9.3725	2.03978
500	p2	phase	snr	9.95	9.3725	2.03978
500	p0	phase	snr	9.89	9.3725	2.03978
500	p2	phase	snr	11.2	9.3725	2.03978
750	p0	fluo	int_contrast	505.982	1143.19	2112.33
750	p2	fluo	int_contrast	257.129	1143.19	2112.33
750	p0	fluo	int_contrast	189.827	1143.19	2112.33
750	p2	fluo	int_contrast	5442.92	1143.19	2112.33
750	p0	fluo	int_contrast	405.052	1143.19	2112.33
750	p2	fluo	int_contrast	58.2179	1143.19	2112.33
750	p0	fluo	int_contrast	37.9281	142.93	119.333
750	p2	fluo	int_contrast	220.336	142.93	119.333
750	p0	fluo	int_contrast	269.252	142.93	119.333
750	p2	fluo	int_contrast	44.2033	142.93	119.333
750	p0	fluo	snr	9.67	11.4133	8.61763
750	p2	fluo	snr	8.9	11.4133	8.61763
750	p0	fluo	snr	7.38	11.4133	8.61763
750	p2	fluo	snr	28.81	11.4133	8.61763
750	p0	fluo	snr	5.97	11.4133	8.61763
750	p2	fluo	snr	7.75	11.4133	8.61763
750	p0	fluo	snr	2.02	5.1	3.56079
750	p2	fluo	snr	10.24	5.1	3.56079
750	p0	fluo	snr	4.14	5.1	3.56079
750	p2	fluo	snr	4	5.1	3.56079
750	p0	phase	int_contrast	5437.82	5060.33	1169.24
750	p2	phase	int_contrast	3568.63	5060.33	1169.24
750	p0	phase	int_contrast	3981.07	5060.33	1169.24
750	p2	phase	int_contrast	5337.87	5060.33	1169.24
750	p0	phase	int_contrast	5184.41	5060.33	1169.24
750	p2	phase	int_contrast	6852.19	5060.33	1169.24
750	p0	phase	int_contrast	4260.24	4028.86	669.668
750	p2	phase	int_contrast	3051.97	4028.86	669.668
750	p0	phase	int_contrast	4228.97	4028.86	669.668
750	p2	phase	int_contrast	4574.27	4028.86	669.668
750	p0	phase	snr	9.04	9.34333	0.931808
750	p2	phase	snr	8.76	9.34333	0.931808
750	p0	phase	snr	10.84	9.34333	0.931808
750	p2	phase	snr	8.79	9.34333	0.931808
750	p0	phase	snr	8.49	9.34333	0.931808
750	p2	phase	snr	10.14	9.34333	0.931808
750	p0	phase	snr	7.79	8.78	0.755513
750	p2	phase	snr	9.09	8.78	0.755513
750	p0	phase	snr	9.57	8.78	0.755513
750	p2	phase	snr	8.67	8.78	0.755513
1000	p0	fluo	int_contrast	403.495	1112.91	2237.92
1000	p2	fluo	int_contrast	203.029	1112.91	2237.92
1000	p0	fluo	int_contrast	86.7308	1112.91	2237.92
1000	p2	fluo	int_contrast	5673.66	1112.91	2237.92
1000	p0	fluo	int_contrast	261.578	1112.91	2237.92
1000	p2	fluo	int_contrast	48.9381	1112.91	2237.92
1000	p0	fluo	int_contrast	23.522	190.319	287.826
1000	p2	fluo	int_contrast	620.107	190.319	287.826
1000	p0	fluo	int_contrast	85.3683	190.319	287.826
1000	p2	fluo	int_contrast	32.2772	190.319	287.826
1000	p0	fluo	snr	8.09	10.5983	10.8221
1000	p2	fluo	snr	6.57	10.5983	10.8221
1000	p0	fluo	snr	4.34	10.5983	10.8221
1000	p2	fluo	snr	32.54	10.5983	10.8221
1000	p0	fluo	snr	5.46	10.5983	10.8221
1000	p2	fluo	snr	6.59	10.5983	10.8221
1000	p0	fluo	snr	1.32	4.6375	5.33547
1000	p2	fluo	snr	12.61	4.6375	5.33547
1000	p0	fluo	snr	2.33	4.6375	5.33547
1000	p2	fluo	snr	2.29	4.6375	5.33547
1000	p0	phase	int_contrast	6884.59	4787.44	1366.56
1000	p2	phase	int_contrast	3745.37	4787.44	1366.56
1000	p0	phase	int_contrast	3950.91	4787.44	1366.56
1000	p2	phase	int_contrast	4313.53	4787.44	1366.56
1000	p0	phase	int_contrast	3711.68	4787.44	1366.56
1000	p2	phase	int_contrast	6118.55	4787.44	1366.56
1000	p0	phase	int_contrast	3563.28	3919.88	513.245
1000	p2	phase	int_contrast	4044.68	3919.88	513.245
1000	p0	phase	int_contrast	3478.71	3919.88	513.245
1000	p2	phase	int_contrast	4592.85	3919.88	513.245
1000	p0	phase	snr	9.54	8.22833	1.58654
1000	p2	phase	snr	7.15	8.22833	1.58654
1000	p0	phase	snr	10.1	8.22833	1.58654
1000	p2	phase	snr	8.13	8.22833	1.58654
1000	p0	phase	snr	5.78	8.22833	1.58654
1000	p2	phase	snr	8.67	8.22833	1.58654
1000	p0	phase	snr	7.79	8.6825	1.36756
1000	p2	phase	snr	8.41	8.6825	1.36756
1000	p0	phase	snr	10.69	8.6825	1.36756
1000	p2	phase	snr	7.84	8.6825	1.36756

## Sheet: Fig.2d
# Time Points	loss	f1	f1_recall	f1_precision	f_beta	fb_recall	fb_precision
1	binary_crossentropy	0.37	0.42	0.33	0.55	0.14	0.57
1	binary_crossentropy	0.36	0.51	0.27	0.32	0.41	0.32
1	binary_crossentropy	0.37	0.47	0.3	0.63	0.06	0.69
1	binary_crossentropy	0.41	0.44	0.38	0.68	0.13	0.71
1	binary_crossentropy	0.31	0.34	0.28	0.57	0.08	0.6
1	binary_crossentropy	0.31	0.31	0.3	0.63	0.08	0.67
1	binary_crossentropy	0.37	0.38	0.35	0.58	0.08	0.62
1	binary_crossentropy	0.31	0.4	0.25	0.63	0.03	0.82
1	binary_crossentropy	0.37	0.43	0.32	0.59	0.05	0.67
1	binary_crossentropy	0.36	0.45	0.3	0.72	0.06	0.81
1	soft_focal	0.33	0.36	0.31	0.6	0.04	0.7
1	soft_focal	0.38	0.43	0.33	0.57	0.08	0.6
1	soft_focal	0.32	0.37	0.28	0.56	0.05	0.62
1	soft_focal	0.33	0.35	0.32	0.7	0.06	0.78
1	soft_focal	0.37	0.34	0.4	0.65	0.03	0.83
1	soft_focal	0.31	0.4	0.25	0.58	0.03	0.71
1	soft_focal	0.33	0.31	0.34	0.72	0.05	0.83
1	soft_focal	0.37	0.38	0.36	0.73	0.03	1
1	soft_focal	0.31	0.37	0.27	0.64	0.09	0.68
1	soft_focal	0.35	0.39	0.32	0.61	0.13	0.63
3	binary_crossentropy	0.39	0.41	0.36	0.66	0.08	0.71
3	binary_crossentropy	0.36	0.37	0.34	0.62	0.11	0.65
3	binary_crossentropy	0.34	0.4	0.3	0.62	0.13	0.65
3	binary_crossentropy	0.32	0.31	0.33	0.59	0.03	0.75
3	binary_crossentropy	0.32	0.32	0.32	0.55	0.15	0.56
3	binary_crossentropy	0.47	0.41	0.53	0.69	0.11	0.72
3	binary_crossentropy	0.4	0.42	0.38	0.7	0.05	0.81
3	binary_crossentropy	0.44	0.44	0.44	0.79	0.07	0.88
3	binary_crossentropy	0.38	0.35	0.41	0.66	0.07	0.73
3	binary_crossentropy	0.38	0.39	0.36	0.73	0.05	0.85
3	soft_focal	0.36	0.44	0.3	0.59	0.06	0.65
3	soft_focal	0.42	0.47	0.38	0.73	0.11	0.77
3	soft_focal	0.42	0.43	0.4	0.66	0.05	0.76
3	soft_focal	0.5	0.49	0.51	0.8	0.04	1
3	soft_focal	0.39	0.41	0.37	0.75	0.09	0.8
3	soft_focal	0.33	0.33	0.33	0.49	0.1	0.51
3	soft_focal	0.37	0.39	0.34	0.6	0.09	0.64
3	soft_focal	0.28	0.21	0.42	0.73	0.03	1
3	soft_focal	0.34	0.31	0.37	0.64	0.08	0.68
3	soft_focal	0.36	0.38	0.33	0.46	0.18	0.47

## Sheet: Fig3e
# Time Points	Model	F0.1	precision
1	Stateful	0.84	0.89
1	Stateful	0.8	0.82
1	Stateful	0.86	0.92
1	Stateful	0.76	0.78
1	Stateful	0.83	0.86
1	Stateful	0.79	0.83
1	Stateful	0.86	1
1	Stateful	0.84	0.86
1	Stateful	0.75	0.8
1	Stateful	0.87	0.9
1	No State	0.81	0.84
1	No State	0.78	0.8
1	No State	0.8	0.83
1	No State	0.77	0.77
1	No State	0.8	1
1	No State	0.8	0.84
1	No State	0.8	0.82
1	No State	0.79	0.82
1	No State	0.84	0.87
1	No State	0.86	0.89
5	Stateful	0.87	0.95
5	Stateful	0.92	1
5	Stateful	0.95	1
5	Stateful	0.84	0.87
5	Stateful	0.85	1
5	Stateful	0.82	0.83
5	Stateful	0.84	0.85
5	Stateful	0.89	1
5	Stateful	0.9	0.93
5	Stateful	0.85	0.92
5	No State	0.84	0.88
5	No State	0.82	0.84
5	No State	0.84	0.86
5	No State	0.8	0.82
5	No State	0.78	0.78
5	No State	0.85	0.88
5	No State	0.89	0.93
5	No State	0.82	0.84
5	No State	0.77	0.79
5	No State	0.91	1

## Sheet: Fig3g
Experiment	Ratio	Median
A	11.5381	2.17764
A	1.14708
A	8.14458
A	2.6257
A	1.0931
A	3.22135
A	2.44576
A	1.51246
A	3.47636
A	1.21449
A	1.55731
A	2.08323
A	1.32894
B	1.05175
B	1.25959
B	10.0342
B	2.58144
B	1.44981
B	1.62126
B	2.27205
B	1.65478
C	2.70308
C	2
C	1.03941
C	2.72308
C	1.92941
C	6.5339
C	1.29282
C	1.71429
C	2.90588
C	2.4497
C	3.67268
C	3.09245
C	2.77988
C	1.16667
C	2.97639

## Sheet: Supp.Fig.3b
Threshold	Recall	Precision	Phototoxicity_norm	Phototoxicity_raw
0.48	0.536232	0.770833	0.891877	478380
0.483846	0.521739	0.765957	0.918685	492759
0.487692	0.507246	0.783582	0.907992	487023
0.491538	0.47343	0.777778	0.916225	491440
0.495385	0.444444	0.779661	0.910676	488463
0.499231	0.434783	0.782609	0.936367	502243
0.503077	0.410628	0.779817	0.953553	511461
0.506923	0.391304	0.794118	0.976875	523971
0.510769	0.381643	0.79798	1.01147	542528
0.514615	0.357488	0.795699	1.0065	539863
0.518462	0.342995	0.806818	1.00078	536792
0.522308	0.342995	0.816092	0.953607	511491
0.526154	0.328502	0.819277	0.954862	512163
0.53	0.318841	0.857143	0.907569	486797
0.533846	0.299517	0.849315	0.93621	502159
0.537692	0.285024	0.842857	0.993989	533150
0.541538	0.280193	0.84058	1.00862	541000
0.545385	0.275362	0.876923	0.929869	498758
0.549231	0.26087	0.870968	0.943919	506294
0.553077	0.241546	0.862069	1.04104	558386
0.556923	0.21256	0.862745	1.05787	567413
0.560769	0.193237	0.888889	0.961658	515808
0.564615	0.183575	0.883721	1.04128	558515
0.568462	0.173913	0.9	1.0216	547961
0.572308	0.169082	0.972222	0.576154	309034
0.576154	0.164251	1	0	0
0.58	0.154589	1	2.04037e-05	10.944
0.583846	0.154589	1	2.04037e-05	10.944
0.587692	0.144928	1	5.3224e-05	28.548
0.591538	0.135266	1	7.89971e-05	42.372
0.595385	0.125604	1	0.000106515	57.132
0.599231	0.115942	1	0.000163565	87.732
0.603077	0.0917874	1	0.000279745	150.048
0.606923	0.0772947	1	0.00045076	241.776
0.610769	0.0772947	1	0.00045076	241.776
0.614615	0.0676329	1	0.000576135	309.024
0.618462	0.057971	1	0.00071292	382.392
0.622308	0.0434783	1	0.00110106	590.58
0.626154	0.0386473	1	0.00126771	679.968
0.63	0.0289855	1	0.00182458	978.66

## Sheet: Supp.Fig.3c
Threshold	Baseline_norm	Baseline_raw	1/4_fluo_norm	1/4_fluo_raw	1/10_freq_norm	1/10_freq_raw	5x_fps_norm	5x_fps_raw
0.48	0.891877	478380	0.941895	273604	1.17108	6.94176e+06	0.920378	1.9985e+06
0.483846	0.918685	492759	0.897699	260765	0.886917	5.25733e+06	0.918137	1.99363e+06
0.487692	0.907992	487023	0.86309	250712	0.760699	4.50916e+06	0.886879	1.92576e+06
0.491538	0.916225	491440	0.886134	257406	0.864138	5.12231e+06	0.91003	1.97603e+06
0.495385	0.910676	488463	0.956637	277886	0.86262	5.11331e+06	0.91003	1.97603e+06
0.499231	0.936367	502243	0.927738	269491	0.760699	4.50916e+06	0.901119	1.95668e+06
0.503077	0.953553	511461	0.956637	277886	0.86262	5.11331e+06	0.926805	2.01245e+06
0.506923	0.976875	523971	0.986258	286490	0.837816	4.96628e+06	0.913598	1.98378e+06
0.510769	1.01147	542528	0.881514	256064	0.93986	5.57116e+06	0.902308	1.95926e+06
0.514615	1.0065	539863	0.907032	263477	1.65437	9806540	0.938984	2.0389e+06
0.518462	1.00078	536792	0.861124	250141	0.793778	4.70524e+06	0.885861	1.92355e+06
0.522308	0.953607	511491	0.961343	279253	0.877961	5204245	0.842888	1.83024e+06
0.526154	0.954862	512163	1.05778	307267	1.50353	8912391	0.862808	1.87349e+06
0.53	0.907569	486797	1.00049	290626	0.780194	4.62472e+06	0.795503	1.72735e+06
0.533846	0.93621	502159	0.789803	229424	0.931486	5.52153e+06	0.778266	1.68992e+06
0.537692	0.993989	533150	0.845728	245669	1.41646	8.39631e+06	0.803048	1.74373e+06
0.541538	1.00862	541000	0.879227	255400	1.1433	6.77706e+06	0.820079	1.78071e+06
0.545385	0.929869	498758	0.80059	232557	1.1907	7058082	0.679867	1.47625e+06
0.549231	0.943919	506294	1.30878	380178	0.717716	4.25437e+06	0.724834	1.5739e+06
0.553077	1.04104	558386	1.12047	325477	1.33244	7898222	0.788604	1.71236e+06
0.556923	1.05787	567413	1.14598	332885	1.06473	6.31138e+06	0.827418	1.79664e+06
0.560769	0.961658	515808	1.10268	320310	0.899516	5.33202e+06	0.758713	1.64746e+06
0.564615	1.04128	558515	1.05929	307705	1.15021	6818042	0.808151	1.75481e+06
0.568462	1.0216	547961	1.16056	337121	0.686492	4.06928e+06	0.719401	1.5621e+06
0.572308	0.576154	309034	0.319648	92852.1	0.458471	2.71766e+06	0.286002	621020
0.576154	0	0	0	0	0.0103272	61216	0	0
0.58	2.04037e-05	10.944	0	0	0.0103272	61216	0	0
0.583846	2.04037e-05	10.944	0	0	0.0103272	61216	0	0
0.587692	5.3224e-05	28.548	0	0	0.0103272	61216	0	0
0.591538	7.89971e-05	42.372	0	0	0.0103272	61216	0	0
0.595385	0.000106515	57.132	0.000232955	67.6692	0.0103272	61216	7.01026e-05	152.22
0.599231	0.000163565	87.732	0.000380493	110.526	0.0103272	61216	7.01026e-05	152.22
0.603077	0.000279745	150.048	0.000380493	110.526	0.0107321	63616	7.60359e-05	165.103
0.606923	0.00045076	241.776	0.000380493	110.526	0.0107321	63616	8.8801e-05	192.821
0.610769	0.00045076	241.776	0.000380493	110.526	0.0107321	63616	8.8801e-05	192.821
0.614615	0.000576135	309.024	0.00244602	710.526	0	0	9.57671e-05	207.947
0.618462	0.00071292	382.392	0.0117409	3410.53	0	0	0.000103197	224.081
0.622308	0.00110106	590.58	0.0117409	3410.53	0	0	0.000266436	578.536
0.626154	0.00126771	679.968	0.0117409	3410.53	0	0	0.000266436	578.536
0.63	0.00182458	978.66	0.0117409	3410.53	0	0	0.00068101	1478.74

## Sheet: Supp Fig.3d
Threshold	Recall	Precision	Photo_norm	Photo_raw	Precision_adj_2	Photo_norm_2	Photo_raw_2	Precision_adj_3	Photo_norm_3	Photo_raw_3
0.48	0.46	0.738	0.917016	527523	0.6981	0.956203	561824	0.7779	0.921848	512043
0.483846	0.448462	0.748	0.941472	541591	0.717147	0.926379	544301	0.778853	0.906765	503665
0.487692	0.436923	0.758	0.902289	519050	0.735594	0.904931	531699	0.780406	0.901363	500664
0.491538	0.425385	0.768	0.893736	514130	0.753442	0.880706	517465	0.782558	0.909921	505418
0.495385	0.413846	0.778	0.890942	512523	0.770692	0.877236	515427	0.785308	0.905557	502993
0.499231	0.402308	0.788	0.897663	516389	0.787342	0.857955	504098	0.788658	0.931014	517133
0.503077	0.390769	0.798	0.913482	525489	0.803393	0.914547	537349	0.792607	0.926606	514685
0.506923	0.379231	0.808	0.901507	518601	0.818845	0.83402	490035	0.797155	0.938579	521336
0.510769	0.367692	0.818	0.860405	494956	0.833698	0.822421	483220	0.802302	0.963216	535020
0.514615	0.356154	0.828	0.878811	505545	0.847951	0.830925	488216	0.808049	0.955568	530772
0.518462	0.344615	0.838	0.894757	514717	0.861606	0.821083	482434	0.814394	0.939491	521842
0.522308	0.333077	0.848	0.874813	503244	0.874661	0.807606	474515	0.821339	0.937852	520932
0.526154	0.321538	0.858	0.848442	488075	0.887118	0.747796	439373	0.828882	0.935563	519661
0.53	0.31	0.868	0.846277	486829	0.898975	0.728233	427879	0.837025	0.952898	529289
0.533846	0.298462	0.878	0.839522	482943	0.910233	0.718233	422003	0.845767	0.946332	525642
0.537692	0.286923	0.888	0.842783	484819	0.920892	0.688621	404604	0.855108	0.921225	511697
0.541538	0.275385	0.898	0.809197	465498	0.930952	0.644544	378707	0.865048	0.917038	509371
0.545385	0.263846	0.908	0.785752	452011	0.940413	0.623967	366616	0.875587	0.932992	518233
0.549231	0.252308	0.918	0.788519	453603	0.949275	0.584025	343148	0.886725	0.888439	493485
0.553077	0.240769	0.928	0.74275	427274	0.957537	0.532967	313149	0.898463	0.871681	484177
0.556923	0.229231	0.938	0.693939	399195	0.965201	0.495439	291099	0.910799	0.840445	466827
0.560769	0.217692	0.948	0.644213	370590	0.972265	0.44848	263508	0.923735	0.799358	444005
0.564615	0.206154	0.958	0.582889	335313	0.97873	0.375324	220525	0.93727	0.767658	426397
0.568462	0.194615	0.968	0.522659	300664	0.984596	0.315254	185230	0.951404	0.691922	384329
0.572308	0.183077	0.978	0.401254	230825	0.989863	0.243549	143099	0.966137	0.600428	333509
0.576154	0.171538	0.988	0.303429	174551	0.994531	0.153998	90482.9	0.981469	0.410321	227914
0.58	0.16	0.998	0.072946	41962.9	0.9986	0.0482471	28348	0.9974	0.0900451	50015.8
0.583846	0.148462	1	0	0	1	0	0	1	0	0
0.587692	0.136923	1	3.45444e-05	19.872	1	3.38214e-05	19.872	1	3.57763e-05	19.872
0.591538	0.125385	1	7.10914e-05	40.896	1	6.96034e-05	40.896	1	7.36265e-05	40.896
0.595385	0.113846	1	0.00012272	70.596	1	0.000120152	70.596	1	0.000127096	70.596
0.599231	0.102308	1	0.00018092	104.076	1	0.000177133	104.076	1	0.000187372	104.076
0.603077	0.0907692	1	0.000228481	131.436	1	0.000223699	131.436	1	0.000236629	131.436
0.606923	0.0792308	1	0.00034463	198.252	1	0.000337417	198.252	1	0.00035692	198.252
0.610769	0.0676923	1	0.000504836	290.412	1	0.00049427	290.412	1	0.000522839	290.412
0.614615	0.0561538	1	0.000673553	387.468	1	0.000659455	387.468	1	0.000697572	387.468
0.618462	0.0446154	1	0.000955666	549.756	1	0.000935663	549.756	1	0.000989745	549.756
0.622308	0.0330769	1	0.00137965	793.656	1	0.00135077	793.656	1	0.00142885	793.656
0.626154	0.0215385	1	0.00242981	1397.77	1	0.00237895	1397.77	1	0.00251646	1397.77
0.63	0.01	1	0.00576829	3318.26	0.996975	0.757208	444903	1	0.00597399	3318.26

## Sheet: Supp.Fig.3e
Threshold	Precision	Recall	Photo_norm	Photo_raw	Recall_adj_1	Photo_norm_1	Photo_raw_1	Recall_adj_2	Photo_norm_2	Photo_raw_2
0.48	0.738	0.46	0.917016	527523	0.92	0.907122	393733	0.22	1.02428	714713
0.483846	0.748	0.448462	0.941472	541591	0.896923	0.91878	398793	0.216154	0.986388	688271
0.487692	0.758	0.436923	0.902289	519050	0.873846	0.930344	403812	0.212308	0.8634	602454
0.491538	0.768	0.425385	0.893736	514130	0.850769	0.930747	403987	0.208462	0.856362	597544
0.495385	0.778	0.413846	0.890942	512523	0.827692	0.85846	372612	0.204615	0.815023	568699
0.499231	0.788	0.402308	0.897663	516389	0.804615	0.885268	384247	0.200769	0.861362	601033
0.503077	0.798	0.390769	0.913482	525489	0.781538	0.858853	372782	0.196923	0.969474	676470
0.506923	0.808	0.379231	0.901507	518601	0.758462	0.864959	375432	0.193077	0.880291	614240
0.510769	0.818	0.367692	0.860405	494956	0.735385	0.830006	360261	0.189231	0.972184	678361
0.514615	0.828	0.356154	0.878811	505545	0.712308	0.819074	355516	0.185385	0.94495	659357
0.518462	0.838	0.344615	0.894757	514717	0.689231	0.837461	363497	0.181538	0.978577	682821
0.522308	0.848	0.333077	0.874813	503244	0.666154	0.886155	384632	0.177692	1.11285	776510
0.526154	0.858	0.321538	0.848442	488075	0.643077	0.937588	406956	0.173846	0.917253	640031
0.53	0.868	0.31	0.846277	486829	0.62	0.852424	369992	0.17	1.16145	810425
0.533846	0.878	0.298462	0.839522	482943	0.596923	0.866261	375997	0.166154	0.766935	535144
0.537692	0.888	0.286923	0.842783	484819	0.573846	0.884703	384002	0.162308	0.868286	605864
0.541538	0.898	0.275385	0.809197	465498	0.550769	0.678623	294554	0.158462	0.872713	608952
0.545385	0.908	0.263846	0.785752	452011	0.527692	0.755967	328125	0.154615	0.982425	685507
0.549231	0.918	0.252308	0.788519	453603	0.504615	0.611287	265327	0.150769	0.582965	406775
0.553077	0.928	0.240769	0.74275	427274	0.481538	0.719796	312425	0.146923	0.891763	622245
0.556923	0.938	0.229231	0.693939	399195	0.458462	0.621784	269883	0.143077	0.736089	513621
0.560769	0.948	0.217692	0.644213	370590	0.435385	0.672748	292004	0.139231	0.73688	514172
0.564615	0.958	0.206154	0.582889	335313	0.412308	0.524721	227753	0.135385	0.710211	495564
0.568462	0.968	0.194615	0.522659	300664	0.389231	0.473757	205632	0.131538	0.510452	356178
0.572308	0.978	0.183077	0.401254	230825	0.366154	0.384001	166674	0.127692	0.317603	221614
0.576154	0.988	0.171538	0.303429	174551	0.343077	0.219418	95237.7	0.123846	0.173184	120843
0.58	0.998	0.16	0.072946	41962.9	0.32	0.0245329	10648.4	0.12	0.0458286	31977.8
0.583846	1	0.148462	0	0	0.296923	0	0	0.116154	0	0
0.587692	1	0.136923	3.45444e-05	19.872	0.273846	6.88867e-05	29.9	0.112308	0	0
0.591538	1	0.125385	7.10914e-05	40.896	0.250769	6.88867e-05	29.9	0.108462	0	0
0.595385	1	0.113846	0.00012272	70.596	0.227692	0.000118585	51.4714	0.104615	0	0
0.599231	1	0.102308	0.00018092	104.076	0.204615	0.000276238	119.9	0.100769	0	0
0.603077	1	0.0907692	0.000228481	131.436	0.181538	0.000276238	119.9	0.0969231	0	0
0.606923	1	0.0792308	0.00034463	198.252	0.158462	0.000276238	119.9	0.0930769	0	0
0.610769	1	0.0676923	0.000504836	290.412	0.135385	0.000276238	119.9	0.0892308	0	0
0.614615	1	0.0561538	0.000673553	387.468	0.112308	0.000477934	207.445	0.0853846	0	0
0.618462	1	0.0446154	0.000955666	549.756	0.0892308	0.000477934	207.445	0.0815385	4.65118e-05	32.4545
0.622308	1	0.0330769	0.00137965	793.656	0.0661538	0.000552706	239.9	0.0776923	4.65118e-05	32.4545
0.626154	1	0.0215385	0.00242981	1397.77	0.0430769	0.000552706	239.9	0.0738462	4.65118e-05	32.4545
0.63	1	0.01	0.00576829	3318.26	0.02	0.00801735	3479.9	0.07	4.65118e-05	32.4545

[truncated: 3 more sheets: Supp.Fig.6b, Supp.Fig.7ab, Supp.Fig.7c]
